# Supplementary material for: Nonsense-mediated mRNA decay factor UPF1 promotes aggresome formation
Source: Nat Commun. 2020 Jun 19;11:3106. doi: 10.1038/s41467-020-16939-6 (PMC7305299; doi:10.1038/s41467-020-16939-6)
Supplement: Supplementary file 5 — Supplementary Data 1 [file 41467_2020_16939_MOESM5_ESM.xlsx]

## Sheet: Data S1 
	Supplementary Data 1 siRNA sequences used in this study
	siRNAs	siRNA sequences
	UPF1	5'-r(GAUGCAGUUCCGCUCCAUU)d(TT)-3'
	UPF2	5'-r(GGCUUUUGUCCCAGCCAUC)d(TT)-3'
	UPF3B	5'-r(GGAGAAGCGAGUAACCCUG)d(TT)-3'
	PNRC2	5'-r(AGUUGGAAUUCUAGCUUAU)d(TT)-3'
	DCTN1	5'-r(CAGAGAAGGCAGAACUAAA)d(TT)-3'
	eEF1A1	5'-r(CCCAGGACACAGAGACUUU)d(TT)-3'
	ATM	5'-r(AAGCGCCUGAUUCGAGAUCCU)d(TT)-3'
	DNA-PKcs	5'-r(CUUUAUGGUGGCCAUGGAG)d(TT)-3'
	SMG1	5'-r(AAGUGUAUGUGCGCCAAAGUA)d(TT)-3'
	SMG5	5'-r(GCCAGAAAGAGGUGGGAAA)d(TT)-3'
	SMG6	5'-r(AAGCCAGUGAUACAGCGAAUU)d(TT)-3'
	SMG7	5'-r(GCAAGAAACAUCUGUGAUA)d(TT)-3'
	eIF4A3	5'-r(CGAGCAAUCAAGCAGAUCA)d(TT)-3'
	Y14	5'-r(UCCAGCCUUCAACAGAGCG)d(TT)-3'
	CTIF	5'-r(GAAGUGGAGAUCGCACACA)d(TT)-3'
	mUPF1	5'-r(UCAAGGUUCCUGAUAAUUA)d(TT)-3'
	mUPF2	5'-r(GAAACUUCUUGAUGAACAA)d(TT)-3'
