# Supplementary material for: Nonsense-mediated mRNA decay factor UPF1 promotes aggresome formation
Source: Nat Commun. 2020 Jun 19;11:3106. doi: 10.1038/s41467-020-16939-6 (PMC7305299; doi:10.1038/s41467-020-16939-6)
Supplement: Supplementary file 9 — Source Data [file 41467_2020_16939_MOESM9_ESM.xlsx]

## Sheet: Fig. 2b
Fig. 2b
		siRNA	Set 1 (%)	Set 2 (%)	Average	SD	t-test		The number of cells
	Aggresomal	Control	84.3137	79.4118	81.8627	3.46621			Set 1	Aggresomal	Dispersed	Total
		DCTN1	15.8416	18.6275	17.2345	1.96991	0.00189737		Control siRNA	86	16	102
		UPF1	14.7059	15.3846	15.0452	0.479937	0.00136853		DCTN1 siRNA	16	85	101
		PNRC2	71	76	73.5	3.53553	0.139506		UPF1 siRNA	15	87	102
		SMG5	77	61.7647	69.3824	10.773	0.259206		PNRC2 siRNA	71	29	100
		SMG6	75	74	74.5	0.707107	0.0986433		SMG5 siRNA	77	23	100
		SMG7	74	80.198	77.099	4.38266	0.35123		SMG6 siRNA	75	25	100
	Dispersed	Control	15.6863	20.5882	18.1373	3.46621			SMG7 siRNA	74	26	100
		DCTN1	84.1584	81.3725	82.7655	1.96991	0.00189737
		UPF1	85.2941	84.6154	84.9548	0.479937	0.00136853		Set 2	Aggresomal	Dispersed	Total
		PNRC2	29	24	26.5	3.53553	0.139506		Control siRNA	81	21	102
		SMG5	23	38.2353	30.6176	10.773	0.259206		DCTN1 siRNA	19	83	102
		SMG6	25	26	25.5	0.707107	0.0986433		UPF1 siRNA	16	88	104
		SMG7	26	19.802	22.901	4.38266	0.35123		PNRC2 siRNA	76	24	100
									SMG5 siRNA	63	39	102
		siRNA	Aggresomal (%)	Dispersed (%)					SMG6 siRNA	74	26	100
		Control	81.8627	18.1373					SMG7 siRNA	81	20	101
		DCTN1	17.2345	82.7655
		UPF1	15.0452	84.9548
		PNRC2	73.5	26.5
		SMG5	69.3824	30.6176
		SMG6	74.5	25.5
		SMG7	77.099	22.901

## Sheet: Fig. 2c
Fig. 2c
		siRNA	Set 1 (%)	Set 2 (%)	Average	SD	t-test		The number of cells
	Aggresomal	Control	60.1942	66.6667	63.4304	4.57674			1set	Aggresomal	Dispersed	Total
		DCTN1	18	25	21.5	4.94975	0.0126792		Control siRNA	62	41	103
		UPF1	11.1111	17.5439	14.3275	4.54864	0.00852414		DCTN1 siRNA	18	82	100
		PNRC2	61	72.3077	66.6538	7.99575	0.669751		UPF1 siRNA	12	96	108
		SMG5	58.8785	65	61.9393	4.32855	0.769651		PNRC2 siRNA	61	39	100
		SMG6	66.9903	56.4356	61.713	7.46326	0.807497		SMG5 siRNA	63	44	107
		SMG7	80.1802	76.0331	78.1066	2.93246	0.0622509		SMG6 siRNA	69	34	103
	Dispersed	Control	39.8058	33.3333	36.5696	4.57674			SMG7 siRNA	89	22	111
		DCTN1	82	75	78.5	4.94975	0.0126792
		UPF1	88.8889	82.4561	85.6725	4.54864	0.00852414		2set	Aggresomal	Dispersed	Total
		PNRC2	39	27.6923	33.3462	7.99575	0.669751		Control siRNA	82	41	123
		SMG5	41.1215	35	38.0607	4.32855	0.769651		DCTN1 siRNA	33	99	132
		SMG6	33.0097	43.5644	38.287	7.46326	0.807497		UPF1 siRNA	20	94	114
		SMG7	19.8198	23.9669	21.8934	2.93246	0.0622509		PNRC2 siRNA	94	36	130
									SMG5 siRNA	65	35	100
		siRNA	Aggresomal (%)	Dispersed (%)					SMG6 siRNA	57	44	101
		Control	63.4304	36.5696					SMG7 siRNA	92	29	121
		DCTN1	21.5	78.5
		UPF1	14.3275	85.6725
		PNRC2	66.6538	33.3462
		SMG5	61.9393	38.0607
		SMG6	61.713	38.287
		SMG7	78.1066	21.8934

## Sheet: Fig. 3a
Fig. 3a

## Sheet: Fig. 4a
Fig. 4a

## Sheet: Fig. 4c
Fig. 4c
		siRNA	DNA	Set 1 (%)	Set 2 (%)	Average	SD	t-test		The number of cells
	Aggresomal	Control	Myc-GST	80.3922	78.5714	79.4818	1.28745	0.00161004		1set
		UPF1	Myc-GST	23.5294	19.2308	21.3801	3.0396			siRNA	DNA	Aggrsomal	Dispersed	Overlapped&Dispersed	Total
			Myc-UPF1-WT	50.9434	50	50.4717	0.667082	0.00567269		Control	Myc-GST	41	10	0	51
			Myc-UPF1-HP	72	76.9231	74.4615	3.48114	0.00376855		UPF1	Myc-GST	12	39	0	51
			Myc-UPF1-HP-12A	25.9259	22	23.963	2.77605	0.468514			Myc-UPF1-WT	27	26	0	53
	Dispersed	Control	Myc-GST	19.6078	21.4286	20.5182	1.28745	0.00161004			Myc-UPF1-HP	36	9	5	50
		UPF1	Myc-GST	76.4706	80.7692	78.6199	3.0396				Myc-UPF1-HP-12A	14	11	29	54
			Myc-UPF1-WT	49.0566	50	49.5283	0.667082	0.00567269
			Myc-UPF1-HP	18	21.1538	19.5769	2.23011	0.00203226		2set
			Myc-UPF1-HP-12A	20.3704	24	22.1852	2.56654	0.00247537		siRNA	DNA	Aggrsomal	Dispersed	Overlapped&Dispersed	Total
	Overlapped & Dispersed	Control	Myc-GST	0	0	0	0			Control	Myc-GST	44	12	0	56
		UPF1	Myc-GST	0	0	0	0			UPF1	Myc-GST	10	42	0	52
			Myc-UPF1-WT	0	0	0	0				Myc-UPF1-WT	28	28	0	56
			Myc-UPF1-HP	10	1.92308	5.96154	5.71125	0.277897			Myc-UPF1-HP	40	11	1	52
			Myc-UPF1-HP-12A	53.7037	54	53.8519	0.209513	7.56809e-06			Myc-UPF1-HP-12A	11	12	27	50
			siRNA	Aggresomal (%)	Dispersed (%)	Overlapped & Dispersed (%)
		Control	Myc-GST	79.4818	20.5182	0
		UPF1	Myc-GST	21.3801	78.6199	0
			Myc-UPF1-WT	50.4717	49.5283	0
			Myc-UPF1-HP	74.4615	19.5769	5.96154
			Myc-UPF1-HP-12A	23.963	22.1852	53.8519

## Sheet: Fig. 5a
Fig. 5a

## Sheet: Fig. 5b
Fig. 5b
	MG132		Set 1	Set 2	Set 3	Average	SD	t-test
FLAG-p-UPF1	-	WT	1	1	1	1	0
		HP	7.43616	6.34351	8.77213	7.51727	0.993138	0.000749854
		HP-12A	3.42009	2.03486	2.098	2.51765	0.638641	0.0039108
	+	WT	1.91963	0.752223	0.948329	1.20673	0.510417
		HP	7.95294	7.94742	9.06155	8.32064	0.523912	0.000161893
		HP-12A	2.95029	1.82724	3.49917	2.7589	0.69585	0.000833067
	MG132		Set 1	Set 2	Set 3	Average	SD	t-test
CTIF	-	WT	1	1	1	1	0
		HP	4.44743	4.5487	4.7527	4.58294	0.126954	2.35452e-06
		HP-12A	2.7591	2.53854	1.86955	2.38907	0.378225	0.00147419
	+	WT	1.12447	1.1416	0.647123	0.971066	0.229169
		HP	4.48164	5.20814	6.37563	5.35514	0.780174	0.00158856
		HP-12A	2.00829	2.76097	2.86735	2.54553	0.382364	0.0102357
	MG132		Set 1	Set 2	Set 3	Average	SD	t-test
eEF1A1	-	WT	1	1	1	1	0
		HP	5.62632	5.4522	5.65931	5.57928	0.0908616	2.32196e-07
		HP-12A	2.68831	2.83123	2.23343	2.58432	0.254886	9.72967e-05
	+	WT	1.55066	0.817203	0.42485	0.930903	0.466588
		HP	5.88474	5.65759	6.42341	5.98858	0.321149	0.000226425
		HP-12A	2.72925	2.04533	2.57117	2.44859	0.292354	0.000323383
	MG132		Set 1	Set 2	Set 3	Average	SD	t-test
DCTN1	-	WT	1	1	1	1	0
		HP	3.65572	3.83001	4.28223	3.92265	0.264027	9.72417e-05
		HP-12A	1.71346	1.76197	1.72869	1.73471	0.0202585	0.000306707
	+	WT	0.858877	0.680698	1.10896	0.882846	0.175657
		HP	4.56052	5.29151	5.50611	5.11938	0.404771	0.0001703
		HP-12A	2.07457	2.03028	2.37628	2.16038	0.153737	0.000641233
	MG132		Set 1	Set 2	Set 3	Average	SD	t-test
DCP1A	-	WT	1	1	1	1	0
		HP	5.29319	4.32505	5.3825	5.00025	0.478826	0.000293759
		HP-12A	1.80416	1.64589	1.42083	1.62363	0.157283	0.00069229
	+	WT	1.78354	1.29123	0.596928	1.2239	0.486765
		HP	4.9842	4.52348	5.56451	5.02406	0.425931	0.00114594
		HP-12A	1.25486	1.44837	2.24371	1.64898	0.427891	0.00138487

## Sheet: Fig. 5c
Fig. 5c
										siRNA
									eEF1A1		Set 1	Set 2	Set 3	Average	SD	t-test
										Control	1	1	1	1	0
										UPF1	0.387584	0.554668	0.485496	0.471126	0.0835423	0.0240555
										siRNA
									DCTN1		Set 1	Set 2	Set 3	Average	SD	t-test
										Control	1	1	1	1	0
										UPF1	0.409556	0.22124	0.304381	0.315398	0.0941577	0.0183959

## Sheet: Fig. 5d
Fig. 5d

## Sheet: Fig. 5e
Fig. 5e

[truncated: 30 more sheets: Fig. 5f, Fig. 6e, Fig. 7b, Supplementary Fig. 1a, Supplementary Fig. 1b, Supplementary Fig. 1c, Supplementary Fig. 1d, Supplementary Fig. 3b, Supplementary Fig. 3c, Supplementary Fig. 3d, Supplementary Fig. 4a, Supplementary Fig. 4b, Supplementary Fig. 4c, Supplementary Fig. 7b, Supplementary Fig. 7c, Supplementary Fig. 7d, Supplementary Fig. 8a, Supplementary Fig. 8b, Supplementary Fig. 8c, Supplementary Fig. 8d …]
